# Supplementary material for: An optimised CRISPR Cas9 and Cas12a mutagenesis toolkit for Barley and Wheat
Source: Plant Methods. 2024 Aug 13;20:123. doi: 10.1186/s13007-024-01234-y (PMC11321142; doi:10.1186/s13007-024-01234-y)
Supplement: Supplementary file 2 — Additional file 2: Tabular efficiency data for barley Cas12a coding sequence comparison. [file 13007_2024_1234_MOESM2_ESM.xlsx]

## Sheet: Sheet1
	Additional file 2 - Cas9 CDS comparison in barley
	Variant		chr7Hg0693091			chr5Hg0460461			chr2Hg0110011			chr5Hg0454731			chr4Hg0361381
			T0 plants	Mutated	Efficiency	T0 plants	Mutated	Efficiency	T0 plants	Mutated	Efficiency	T0 plants	Mutated	Efficiency	T0 plants	Mutated	Efficiency	Mean efficiency
	HsCas9		21	3	14	20	10	50	20	4	20	22	13	59	23	5	22	33
	AtCas9&1int		20	18	90	20	17	85	17	16	94	18	16	89	22	18	82	88
	ZmCas9+13int		24	22	92	20	20	100	18	16	89	21	21	100	21	21	100	96.2
	Genes were targeted in singleplex by 3 separate constructs, each containing one of the Cas9 CDS variants
