# Supplementary material for: An optimised CRISPR Cas9 and Cas12a mutagenesis toolkit for Barley and Wheat
Source: Plant Methods. 2024 Aug 13;20:123. doi: 10.1186/s13007-024-01234-y (PMC11321142; doi:10.1186/s13007-024-01234-y)
Supplement: Supplementary file 4 — Additional file 4: Tabular efficiency data for three Cas9 guide architectures in barley. [file 13007_2024_1234_MOESM4_ESM.xlsx]

## Sheet: Sheet1
	Additional file 4 - Cas9 guide architecture comparison
				chr4Hg0361951		chr1Hg0094731		chr3Hg0294981
	Architecture		T0 plants	Mutated	Efficiency	Mutated	Efficiency	Mutated	Efficiency	Mean efficiency
	A		20	20	100	20	100	20	100	100
	B		20	20	100	18	90	20	100	96.6667
	C		4	3	75	2	50	2	50	58.3333
	Genes were targeted in triplex by constructs differing in the guide architecture
