# Supplementary material for: An optimised CRISPR Cas9 and Cas12a mutagenesis toolkit for Barley and Wheat
Source: Plant Methods. 2024 Aug 13;20:123. doi: 10.1186/s13007-024-01234-y (PMC11321142; doi:10.1186/s13007-024-01234-y)
Supplement: Supplementary file 6 — Additional file 6: Tabular efficiency data for optimised Cas9 parts in wheat. [file 13007_2024_1234_MOESM6_ESM.xlsx]

## Sheet: Sheet1
	Additional file 6 - ZmCas9+13int & guide architecture A targeting RLK gene in hexaploid wheat.
	T0 plants	Genome	Mutated	Efficiency	Mean efficiency
	48	A	47	98	94.6667
		B	45	94
		D	44	92
