# Supplementary material for: An optimised CRISPR Cas9 and Cas12a mutagenesis toolkit for Barley and Wheat
Source: Plant Methods. 2024 Aug 13;20:123. doi: 10.1186/s13007-024-01234-y (PMC11321142; doi:10.1186/s13007-024-01234-y)
Supplement: Supplementary file 8 — Additional file 8: Tabular efficiency data for Cas12a coding sequences in barley. [file 13007_2024_1234_MOESM8_ESM.xlsx]

## Sheet: Sheet1
	Additional file 8 - Deep amplicon sequencing for barley Cas12a CDS comparison
			% mutant reads			Mean
	CDS		chr6Hg0653951	chr7Hg0684671	chr2Hg0138701	chr6Hg0653951	chr7Hg0684671	chr2Hg0138701	Overall
	OsCas12a		3	4.69	2.91
	OsCas12a		2.58	4.89	2.8
	OsCas12a		3.26	4.6	2.87
	OsCas12a		2.34	4.66	3.05
	OsCas12a		3.2	4.91	3.26
	OsCas12a		3.4	5.39	3.27
	OsCas12a		2.73	5.65	3.23
	OsCas12a		2.9	4.51	2.85
	OsCas12a		2.65	5.05	2.93
	OsCas12a		2.88	4.92	2.7
	OsCas12a		2.77	5.17	2.74
	OsCas12a		2.58	5.16	3.31
	OsCas12a		2.68	4.84	3.12
	OsCas12a		3.1	4.97	3.21
	OsCas12a		2.83	5.3	2.88
	OsCas12a		2.51	4.74	3.1
	OsCas12a		3.19	4.64	3.26
	OsCas12a		2.48	5.16	3.27
	OsCas12a		2.49	4.66	3.38
	OsCas12a		2.47	5.02	3.67	2.802	4.96905	3.0905	3.62052
	HsCas12a		100	5.42	52.32
	HsCas12a		100	4.95	61.89
	HsCas12a		83.98	5.18	75.87
	HsCas12a		60.54	4.9	3.35
	HsCas12a		99.94	4.77	3.25
	HsCas12a		100	5.36	11.31
	HsCas12a		83.1	4.97	33.26
	HsCas12a		93.08	5.23	30.76
	HsCas12a		84.42	4.62	27.21
	HsCas12a		96.89	5.02	53.09
	HsCas12a		93.05	4.91	27.05
	HsCas12a		96.94	5.13	15.65
	HsCas12a		99.88	4.81	99.93
	HsCas12a		97.49	5.45	43.28
	HsCas12a		92.83	5.05	37.69
	HsCas12a		100	5.19	100
	HsCas12a		100	4.6	15.56
	HsCas12a		54.49	4.77	3.96
	HsCas12a		69.79	5.08	19.3
	HsCas12a		82.53	4.79	30.71	89.4475	5.01	37.272	43.9098
	ttHsCas12a		99.25	58.88	99.78
	ttHsCas12a		99.89	11.23	99.97
	ttHsCas12a		2.7	4.93	3.19
	ttHsCas12a		99.67	59.93	99.91
	ttHsCas12a		100	8.43	90.54
	ttHsCas12a		100	68.05	99.99
	ttHsCas12a		99.97	6.55	99.95
	ttHsCas12a		99.99	36.03	99.98
	ttHsCas12a		100	99.76	99.99
	ttHsCas12a		99.93	63.88	99.97
	ttHsCas12a		100	21.23	89.98
	ttHsCas12a		99.97	57.7	75.73
	ttHsCas12a		99.99	8.38	82.95
	ttHsCas12a		99.94	14.75	98.13
	ttHsCas12a		94.86	10.32	68.13
	ttHsCas12a		99.99	64.03	99.79
	ttHsCas12a		100	15.01	86.23
	ttHsCas12a		99.97	33.4	79.5
	ttHsCas12a		99.98	7.49	87.12
	ttHsCas12a		100	17.17	92.64	94.805	33.3575	87.6735	71.9453
	ttAtCas12a		99.98	12.97	48.37
	ttAtCas12a		2.49	4.94	3.23
	ttAtCas12a		99.37	10.5	72.53
	ttAtCas12a		98.57	24.56	6.24
	ttAtCas12a		41.63	11.71	77.9
	ttAtCas12a		99.41	10.67	76.98
	ttAtCas12a		100	26.97	96.98
	ttAtCas12a		99.88	28.82	95.91
	ttAtCas12a		99.99	26.32	88.38
	ttAtCas12a		99.9	13.22	76.91
	ttAtCas12a		100	7.64	47.63
	ttAtCas12a		99.77	30.52	76.12
	ttAtCas12a		99.47	12.28	54.51
	ttAtCas12a		99.96	52.53	45.63
	ttAtCas12a		99.94	15.45	91.52
	ttAtCas12a		99.99	10.9	49.38
	ttAtCas12a		2.25	4.91	2.96
	ttAtCas12a		100	13.6	99.99
	ttAtCas12a		2.46	4.06	49.01
	ttAtCas12a		99.73	13.1	62.18	82.2395	16.7835	61.118	53.3803
	ttAtCas12a+8 int		92.38	92.79	92.35
	ttAtCas12a+8 int		99.94	96.69	99.99
	ttAtCas12a+8 int		99.92	11.41	99.95
	ttAtCas12a+8 int		99.98	4.53	99.99
	ttAtCas12a+8 int		100	99.39	99.97
	ttAtCas12a+8 int		100	95.06	100
	ttAtCas12a+8 int		100	0	100
	ttAtCas12a+8 int		100	92.5	99.99
	ttAtCas12a+8 int		99.99	100	100
	ttAtCas12a+8 int		99.99	60.67	84.13
	ttAtCas12a+8 int		99.89	78.63	99.87
	ttAtCas12a+8 int		100	73.31	100
	ttAtCas12a+8 int		99.98	93.96	99.98
	ttAtCas12a+8 int		100	80.25	99.98
	ttAtCas12a+8 int		53.7	38.59	55.41
	ttAtCas12a+8 int		100	10.33	99.97
	ttAtCas12a+8 int		99.91	99.86	100
	ttAtCas12a+8 int		90.14	55.33	99.96
	ttAtCas12a+8 int		100	99.92	99.85
	ttAtCas12a+8 int		100	75.19	99.97	96.791	67.9205	96.568	87.0932
	AtCas12a		1.61	4.96	45.36
	AtCas12a		77.93	4.81	14.59
	AtCas12a		2.85	4.84	2.99
	AtCas12a		74.02	5.12	8.52
	AtCas12a		70.88	4.49	23.82
	AtCas12a		20.97	5.17	14.43
	AtCas12a		16.33	4.72	5.07
	AtCas12a		2.86	4.68	2.77
	AtCas12a		75.01	4.85	40.75
	AtCas12a		59.4	5	18.71
	AtCas12a		79.61	4.73	41.76
	AtCas12a		2.98	4.52	3.36
	AtCas12a		12.35	4.65	8.34
	AtCas12a		99.88	4.78	19.05
	AtCas12a		74.68	4.87	52.73
	AtCas12a		99.97	5	99.96
	AtCas12a		79.13	4.93	38.61
	AtCas12a		51.98	4.63	53.58
	AtCas12a		100	4.92	13.13
	AtCas12a		2.75	4.85	2.7	50.2595	4.826	25.5115	26.8657
	Wt		2.88	4.78	3.28
	Wt		2.82	4.46	3.29
	Wt		2.89	4.42	2.98
	Wt		2.89	4.6	3.06
	Wt		2.59	4.38	3.23
	Wt		2.92	4.51	2.98
	Wt		3.29	4.5	2.98
	Wt		2.82	4.01	2.91
	Wt		2.58	4.59	3.07
	Wt		2.86	4.49	3.09
	Wt		2.47	4.43	3.46
	Wt		2.9	4.5	3.14
	Wt		2.83	4.28	2.87
	Wt		2.84	4.45	3.27
	Wt		3.14	4.56	3.17
	Wt		2.96	4.64	3.05
	Wt		3.04	4.49	3.21
	Wt		2.9	4.42	3.11
	Wt		2.66	4.72	3.09
	Wt		3.18	4.65	3.3	2.873	4.494	3.127	3.498
