# Supplementary material for: An optimised CRISPR Cas9 and Cas12a mutagenesis toolkit for Barley and Wheat
Source: Plant Methods. 2024 Aug 13;20:123. doi: 10.1186/s13007-024-01234-y (PMC11321142; doi:10.1186/s13007-024-01234-y)
Supplement: Supplementary file 12 — Additional file 12: Tabular efficiency data for Cas12a intron dissection experiment. [file 13007_2024_1234_MOESM12_ESM.xlsx]

## Sheet: Sheet1
	Additional file 11 - Disecting the enhancing role of introns in ttAtCas12a+8int
			% mutant reads			Mean			Enhancement
	CDS		chr6Hg0653951	chr7Hg0684671	chr2Hg0138701	chr6Hg0653951	chr7Hg0684671	chr2Hg0138701	chr6Hg0653951	chr7Hg0684671	chr2Hg0138701	Overall
	ttAtCas12a		99.98	12.97	48.37
	ttAtCas12a		2.49	4.94	3.23
	ttAtCas12a		99.37	10.5	72.53
	ttAtCas12a		98.57	24.56	6.24
	ttAtCas12a		41.63	11.71	77.9
	ttAtCas12a		99.41	10.67	76.98
	ttAtCas12a		100	26.97	96.98
	ttAtCas12a		99.88	28.82	95.91
	ttAtCas12a		99.99	26.32	88.38
	ttAtCas12a		99.9	13.22	76.91
	ttAtCas12a		100	7.64	47.63
	ttAtCas12a		99.77	30.52	76.12
	ttAtCas12a		99.47	12.28	54.51
	ttAtCas12a		99.96	52.53	45.63
	ttAtCas12a		99.94	15.45	91.52
	ttAtCas12a		99.99	10.9	49.38
	ttAtCas12a		2.25	4.91	2.96
	ttAtCas12a		100	13.6	99.99
	ttAtCas12a		2.46	4.06	49.01
	ttAtCas12a		99.73	13.1	62.18	82.2395	16.7835	61.118
	ttAtCas12a+1int		99.99	63.09	99.99	53.3803
	ttAtCas12a+1int		55.2	4.83	45.57
	ttAtCas12a+1int		100	31.57	100
	ttAtCas12a+1int		2.91	4.65	2.93
	ttAtCas12a+1int		99.64	12.16	73.23
	ttAtCas12a+1int		100	8.05	47.04
	ttAtCas12a+1int		99.98	21	99.96
	ttAtCas12a+1int		99.91	11.12	43.19
	ttAtCas12a+1int		100	51.36	49.05
	ttAtCas12a+1int		100	13.05	75.76
	ttAtCas12a+1int		17.76	4.21	2.91
	ttAtCas12a+1int		100	10.62	100
	ttAtCas12a+1int		99.99	4.61	65.42
	ttAtCas12a+1int		99.26	10.34	36.37
	ttAtCas12a+1int		99.98	10.46	60.31
	ttAtCas12a+1int		100	51.88	100
	ttAtCas12a+1int		100	20.06	93.28
	ttAtCas12a+1int		100	6.14	67.26
	ttAtCas12a+1int		2.99	4.65	2.72
	ttAtCas12a+1int		99.87	22.09	50.01	83.874	18.297	60.75	1.6345	1.5135	-0.368	0.926667
	ttAtCas12a+S1int		99.97	29.24	99.88	54.307
	ttAtCas12a+S1int		99.99	39.41	100
	ttAtCas12a+S1int		99.99	4.9	99.98
	ttAtCas12a+S1int		100	53.63	84.83
	ttAtCas12a+S1int		58.88	62.05	99.54
	ttAtCas12a+S1int		2.7	5	2.68
	ttAtCas12a+S1int		99.99	99.99	99.98
	ttAtCas12a+S1int		100	17.3	72.31
	ttAtCas12a+S1int		100	39.8	90.39
	ttAtCas12a+S1int		100	29.36	100
	ttAtCas12a+S1int		100	10.19	84.07
	ttAtCas12a+S1int		99.95	11.09	46.56
	ttAtCas12a+S1int		100	37.65	99.99
	ttAtCas12a+S1int		100	37.61	52.83
	ttAtCas12a+S1int		14.22	9.64	99.89
	ttAtCas12a+S1int		99.99	60.98	100
	ttAtCas12a+S1int		99.99	36.9	99.73
	ttAtCas12a+S1int		94.65	7.01	72.41
	ttAtCas12a+S1int		99.99	80.78	0
	ttAtCas12a+S1int		98.72	6.88	60.17	88.4515	33.9705	78.262	6.212	17.187	17.144	13.5143
	ttAtCas12a+S2int		99.98	46.8	99.98	66.8947
	ttAtCas12a+S2int		100	63.31	99.96
	ttAtCas12a+S2int		0	57.81	99.99
	ttAtCas12a+S2int		100	76.69	99.83
	ttAtCas12a+S2int		100	76.76	99.98
	ttAtCas12a+S2int		100	76.13	99.94
	ttAtCas12a+S2int		99.99	99.7	99.98
	ttAtCas12a+S2int		100	26.56	99.42
	ttAtCas12a+S2int		100	18.88	97.11
	ttAtCas12a+S2int		100	74.21	99.9
	ttAtCas12a+S2int		99.99	63.75	100
	ttAtCas12a+S2int		99.99	26.51	96.85
	ttAtCas12a+S2int		99.99	74.48	99.99
	ttAtCas12a+S2int		100	54.91	99.99
	ttAtCas12a+S2int		99.99	44.18	99.98
	ttAtCas12a+S2int		99.99	22.93	99.96
	ttAtCas12a+S2int		100	24.85	99.77
	ttAtCas12a+S2int		99.99	99.99	99.98
	ttAtCas12a+S2int		100	67.86	99.99
	ttAtCas12a+S2int		100	91.47	99.98	94.9955	59.389	99.629	12.756	42.6055	38.511	31.2908
	ttAtCas12a+S3int		99.99	14.8	90.15	84.6712
	ttAtCas12a+S3int		99.91	24.53	98.66
	ttAtCas12a+S3int		100	33.5	99.94
	ttAtCas12a+S3int		2.78	4.79	2.67
	ttAtCas12a+S3int		2.91	4.83	3.08
	ttAtCas12a+S3int		100	62.15	67.37
	ttAtCas12a+S3int		99.94	48.19	99.92
	ttAtCas12a+S3int		99.94	41.88	99.83
	ttAtCas12a+S3int		99.8	35.15	77.82
	ttAtCas12a+S3int		100	50.84	84.53
	ttAtCas12a+S3int		100	18.73	99.97
	ttAtCas12a+S3int		99.96	25.37	98.81
	ttAtCas12a+S3int		3.06	5.14	2.93
	ttAtCas12a+S3int		99.99	75.69	99.99
	ttAtCas12a+S3int		99.77	23.49	98.23
	ttAtCas12a+S3int		99.59	61.55	99.34
	ttAtCas12a+S3int		99.99	50.26	99.92
	ttAtCas12a+S3int		100	28.24	99.93
	ttAtCas12a+S3int		100	25.26	99.97
	ttAtCas12a+S3int		99.99	42.96	98.66	85.381	33.8675	81.086	3.1415	17.084	19.968	13.3978
	ttAtCas12a+8 int		92.38	92.79	92.35	66.7782
	ttAtCas12a+8 int		99.94	96.69	99.99
	ttAtCas12a+8 int		99.92	11.41	99.95
	ttAtCas12a+8 int		99.98	4.53	99.99
	ttAtCas12a+8 int		100	99.39	99.97
	ttAtCas12a+8 int		100	95.06	100
	ttAtCas12a+8 int		100	0	100
	ttAtCas12a+8 int		100	92.5	99.99
	ttAtCas12a+8 int		99.99	100	100
	ttAtCas12a+8 int		99.99	60.67	84.13
	ttAtCas12a+8 int		99.89	78.63	99.87
	ttAtCas12a+8 int		100	73.31	100
	ttAtCas12a+8 int		99.98	93.96	99.98
	ttAtCas12a+8 int		100	80.25	99.98
	ttAtCas12a+8 int		53.7	38.59	55.41
	ttAtCas12a+8 int		100	10.33	99.97
	ttAtCas12a+8 int		99.91	99.86	100
	ttAtCas12a+8 int		90.14	55.33	99.96
	ttAtCas12a+8 int		100	99.92	99.85
	ttAtCas12a+8 int		100	75.19	99.97	96.791	67.9205	96.568	14.5515	51.137	35.45	33.7128
						87.0932
