# Supplementary material for: An optimised CRISPR Cas9 and Cas12a mutagenesis toolkit for Barley and Wheat
Source: Plant Methods. 2024 Aug 13;20:123. doi: 10.1186/s13007-024-01234-y (PMC11321142; doi:10.1186/s13007-024-01234-y)
Supplement: Supplementary file 15 — Additional file 15: Schematic of constructs used to compare V2 and V3 Cas12a guide architectures in barley. [file 13007_2024_1234_MOESM15_ESM.xlsx]

## Sheet: Sheet1
	Additional file 13 - Singular and combinatorial enhancement of mutagenesis by D156R and 8 introns
			% mutant reads			Mean				D156R				Introns				Sum D156R+Introns				Sum D156R+Introns+base AtCas12a				Combined D156R+Introns				Gain
	CDS		chr6Hg0653951	chr7Hg0684671	chr2Hg0138701	chr6Hg0653951	chr7Hg0684671	chr2Hg0138701	Overall	chr6Hg0653951	chr7Hg0684671	chr2Hg0138701	Overall	chr6Hg0653951	chr7Hg0684671	chr2Hg0138701	Overall	chr6Hg0653951	chr7Hg0684671	chr2Hg0138701	Overall	chr6Hg0653951	chr7Hg0684671	chr2Hg0138701	Overall	chr6Hg0653951	chr7Hg0684671	chr2Hg0138701	Overall	chr6Hg0653951	chr7Hg0684671	chr2Hg0138701	Overall
	AtCas12a		1.61	4.96	45.36
	AtCas12a		77.93	4.81	14.59
	AtCas12a		2.85	4.84	2.99
	AtCas12a		74.02	5.12	8.52
	AtCas12a		70.88	4.49	23.82
	AtCas12a		20.97	5.17	14.43
	AtCas12a		16.33	4.72	5.07
	AtCas12a		2.86	4.68	2.77
	AtCas12a		75.01	4.85	40.75
	AtCas12a		59.4	5	18.71
	AtCas12a		79.61	4.73	41.76
	AtCas12a		2.98	4.52	3.36
	AtCas12a		12.35	4.65	8.34
	AtCas12a		99.88	4.78	19.05
	AtCas12a		74.68	4.87	52.73
	AtCas12a		99.97	5	99.96
	AtCas12a		79.13	4.93	38.61
	AtCas12a		51.98	4.63	53.58
	AtCas12a		100	4.92	13.13
	AtCas12a		2.75	4.85	2.7	50.2595	4.826	25.5115	26.8657
	ttAtCas12a		99.98	12.97	48.37
	ttAtCas12a		2.49	4.94	3.23
	ttAtCas12a		99.37	10.5	72.53
	ttAtCas12a		98.57	24.56	6.24
	ttAtCas12a		41.63	11.71	77.9
	ttAtCas12a		99.41	10.67	76.98
	ttAtCas12a		100	26.97	96.98
	ttAtCas12a		99.88	28.82	95.91
	ttAtCas12a		99.99	26.32	88.38
	ttAtCas12a		99.9	13.22	76.91
	ttAtCas12a		100	7.64	47.63
	ttAtCas12a		99.77	30.52	76.12
	ttAtCas12a		99.47	12.28	54.51
	ttAtCas12a		99.96	52.53	45.63
	ttAtCas12a		99.94	15.45	91.52
	ttAtCas12a		99.99	10.9	49.38
	ttAtCas12a		2.25	4.91	2.96
	ttAtCas12a		100	13.6	99.99
	ttAtCas12a		2.46	4.06	49.01
	ttAtCas12a		99.73	13.1	62.18	82.2395	16.7835	61.118	53.3803	31.98	11.9575	35.6065	26.5147
	AtCas12a+8int		100	55.26	99.99
	AtCas12a+8int		100	5.23	95.27
	AtCas12a+8int		80.36	5.21	26.56
	AtCas12a+8int		98.69	5.39	98.5
	AtCas12a+8int		100	4.64	100
	AtCas12a+8int		15	4.73	13.3
	AtCas12a+8int		100	5.9	99.98
	AtCas12a+8int		99.99	4.65	26.58
	AtCas12a+8int		98.75	10.07	98.41
	AtCas12a+8int		2.79	4.21	2.81
	AtCas12a+8int		99.89	4.63	99.82
	AtCas12a+8int		99.78	4.43	69.55
	AtCas12a+8int		99.98	4.76	100
	AtCas12a+8int		99.99	7.74	99.98
	AtCas12a+8int		100	7.62	99.92
	AtCas12a+8int		96.26	5.35	58.93
	AtCas12a+8int		3.05	3.79	99.08
	AtCas12a+8int		100	4.66	53.17
	AtCas12a+8int		37.05	4.82	92.54
	AtCas12a+8int		100	4.85	99.97	81.579	7.897	76.718	55.398					31.3195	3.071	51.2065	28.5323	63.2995	15.0285	86.813	55.047	113.559	19.8545	112.325	81.9127
	ttAtCas12a+8 int		92.38	92.79	92.35
	ttAtCas12a+8 int		99.94	96.69	99.99
	ttAtCas12a+8 int		99.92	11.41	99.95
	ttAtCas12a+8 int		99.98	4.53	99.99
	ttAtCas12a+8 int		100	99.39	99.97
	ttAtCas12a+8 int		100	95.06	100
	ttAtCas12a+8 int		100	0	100
	ttAtCas12a+8 int		100	92.5	99.99
	ttAtCas12a+8 int		99.99	100	100
	ttAtCas12a+8 int		99.99	60.67	84.13
	ttAtCas12a+8 int		99.89	78.63	99.87
	ttAtCas12a+8 int		100	73.31	100
	ttAtCas12a+8 int		99.98	93.96	99.98
	ttAtCas12a+8 int		100	80.25	99.98
	ttAtCas12a+8 int		53.7	38.59	55.41
	ttAtCas12a+8 int		100	10.33	99.97
	ttAtCas12a+8 int		99.91	99.86	100
	ttAtCas12a+8 int		90.14	55.33	99.96
	ttAtCas12a+8 int		100	99.92	99.85
	ttAtCas12a+8 int		100	75.19	99.97	96.791	67.9205	96.568	87.0932																	46.5315	63.0945	71.0565	60.2275	-16.768	48.066	-15.7565	5.1805
