# Supplementary material for: An optimised CRISPR Cas9 and Cas12a mutagenesis toolkit for Barley and Wheat
Source: Plant Methods. 2024 Aug 13;20:123. doi: 10.1186/s13007-024-01234-y (PMC11321142; doi:10.1186/s13007-024-01234-y)
Supplement: Supplementary file 17 — Additional file 17: Schematic of constructs used to validate optimised Cas12a parts in wheat. [file 13007_2024_1234_MOESM17_ESM.xlsx]

## Sheet: Sheet1
		Additional file 15 -Cas12a V2 and V3 guide architecture comparison
				% mutations			Mean efficiency
		Architecture		chr6Hg0653951	chr7Hg0684671	chr2Hg0138701	chr6Hg0653951	chr7Hg0684671	chr2Hg0138701	Overall
		V2		92.38	92.79	92.35
		V2		99.94	96.69	99.99
		V2		99.92	11.41	99.95
		V2		99.98	4.53	99.99
		V2		100	99.39	99.97
		V2		100	95.06	100
		V2		100	0	100
		V2		100	92.5	99.99
		V2		99.99	100	100
		V2		99.99	60.67	84.13
		V2		99.89	78.63	99.87
		V2		100	73.31	100
		V2		99.98	93.96	99.98
		V2		100	80.25	99.98
		V2		53.7	38.59	55.41
		V2		100	10.33	99.97
		V2		99.91	99.86	100
		V2		90.14	55.33	99.96
		V2		100	99.92	99.85
		V2		100	75.19	99.97	96.791	67.9205	96.568	87.0932
		V3		99.86	93.82	99.97
		V3		99.95	99.98	99.98
		V3		100	99.99	99.75
		V3		99.99	100	99.99
		V3		99.99	57.17	99.94
		V3		99.99	99.65	4.05
		V3		99.99	100	99.87
		V3		99.98	99.99	99.97
		V3		50.11	4.55	2.9
		V3		99.99	99.97	99.8
		V3		99.98	100	99.96
		V3		99.99	99.98	99.91
		V3		99.99	99.99	99.95
		V3		60.91	99.99	99.96
		V3		99.99	100	99.95
		V3		100	99.98	100
		V3		99.98	99.83	99.89
		V3		99.99	99.95	99.99
		V3		100	48	99.98
		V3		99.99	99.65	4.05	95.5335	90.1245	85.493	90.3837
