# Supplementary material for: An optimised CRISPR Cas9 and Cas12a mutagenesis toolkit for Barley and Wheat
Source: Plant Methods. 2024 Aug 13;20:123. doi: 10.1186/s13007-024-01234-y (PMC11321142; doi:10.1186/s13007-024-01234-y)
Supplement: Supplementary file 19 — Additional file 19: Schematic of constructs used in Cas9 and Cas12a co-mutagenesis in barley. [file 13007_2024_1234_MOESM19_ESM.xlsx]

## Sheet: Sheet1
		Additional file 17 - Cas12a in wheat
				TaGW2							TaGW7						Mean efficiency
		Construct		T0 plants	A genome		B genome		D genome		A genome		B genome		D genome		All loci	TaGW2	TaGW7
					Mutated	Efficiency	Mutated	Efficiency	Mutated	Efficiency	Mutated	Efficiency	Mutated	Efficiency	Mutated	Efficiency
		ttHsCas12a/V2		48	17	35	19	40	14	29	25	52	31	65	27	56	46.1667	34.6667	57.6667
		ttAtCas12a+8int/V2		48	33	69	27	56	30	63	33	69	42	88	41	85	71.6667	62.6667	80.6667
		ttAtCas12a+8int/V3		48	44	92	46	96	44	92	41	85	40	83	43	90	89.6667	93.3333	86
