# Supplementary material for: An optimised CRISPR Cas9 and Cas12a mutagenesis toolkit for Barley and Wheat
Source: Plant Methods. 2024 Aug 13;20:123. doi: 10.1186/s13007-024-01234-y (PMC11321142; doi:10.1186/s13007-024-01234-y)
Supplement: Supplementary file 21 — Additional file 21: Spreadsheet itemising toolkit components separated into level 1, level M and level 2 Golden Gate parts. Vector choices itemised according to the number of guides required in the final construct. [file 13007_2024_1234_MOESM21_ESM.xlsx]

## Sheet: Sheet1
	Additional file 19 - Wheat transformation efficiency with/without Dex inducer for GR-GRF-GIF & GRF-GIF-GR fusions.
							+Dex							-Dex
	Experiment		Fusion	Number embryos inoculated			Number of embryos regenerating				% of embryos regenerating			Number of embryos regenerating					% of embryos regenerating
	1		GR-GRF-GIF	50			29				58			6				12
			GRF-GIF-GR	50			20				40			15				30
	2		GR-GRF-GIF	50			26				52			9				18
			GRF-GIF-GR	50			13				26			9				18
												Mean GR-GRF-GIF						Mean GR-GRF-GIF
											55							15
												Mean GRF-GIF-GR							Mean GRF-GIF-GR
											33							24
