# Supplementary material for: An optimised CRISPR Cas9 and Cas12a mutagenesis toolkit for Barley and Wheat
Source: Plant Methods. 2024 Aug 13;20:123. doi: 10.1186/s13007-024-01234-y (PMC11321142; doi:10.1186/s13007-024-01234-y)
Supplement: Supplementary file 22 — Additional file 22: Spreadsheet itemising the constructs guides and primers used in this study. Constructs numbered according to subsequent additional .gb file maps. [file 13007_2024_1234_MOESM22_ESM.xlsx]

## Sheet: Level 1
	Level 1 oligo accepters
												Selection			Clone in			Clone out
	Nuclease		Promoter		Guide Architecture		Position		Plasmid	AddGene#		Antibiotic	Colour		Enzyme	Overhangs		Enzyme	Overhangs
	Cas9		HvU3		A		1		EC70188	209449		Amp	Blue/white		BsaI	AGCA-GTTT		BpiI	TGCC-GCAA
	Cas9		HvU3		A		2		EC70189	209450		Amp	Blue/white		BsaI	AGCA-GTTT		BpiI	GCAA-ACTA
	Cas9		HvU3		A		3		EC70190	209451		Amp	Blue/white		BsaI	AGCA-GTTT		BpiI	ACTA-TTAC
	Cas9		HvU3		A		4		EC70191	209452		Amp	Blue/white		BsaI	AGCA-GTTT		BpiI	TTAC-CAGA
	Cas9		HvU3		A		5		EC70192	209453		Amp	Blue/white		BsaI	AGCA-GTTT		BpiI	CAGA-TGTG
	Cas9		HvU3		A		6		EC70193	209454		Amp	Blue/white		BsaI	AGCA-GTTT		BpiI	TGTG-GAGC
	Cas9		HvU3		A		7		EC70194	209455		Amp	Blue/white		BsaI	AGCA-GTTT		BpiI	GAGC-TGCC
	Cas9		TaU3		A		1		EC70195	209456		Amp	Blue/white		BsaI	AGCA-GTTT		BpiI	TGCC-GCAA
	Cas9		TaU3		A		2		EC70196	209457		Amp	Blue/white		BsaI	AGCA-GTTT		BpiI	GCAA-ACTA
	Cas9		TaU3		A		3		EC70197	209458		Amp	Blue/white		BsaI	AGCA-GTTT		BpiI	ACTA-TTAC
	Cas9		TaU3		A		4		EC70198	209459		Amp	Blue/white		BsaI	AGCA-GTTT		BpiI	TTAC-CAGA
	Cas9		TaU3		A		5		EC70199	209460		Amp	Blue/white		BsaI	AGCA-GTTT		BpiI	CAGA-TGTG
	Cas9		TaU3		A		6		EC70200	209461		Amp	Blue/white		BsaI	AGCA-GTTT		BpiI	TGTG-GAGC
	Cas9		TaU3		A		7		EC70201	209462		Amp	Blue/white		BsaI	AGCA-GTTT		BpiI	GAGC-TGCC
	Cas9		TaU6		A		1		EC70202	209463		Amp	Blue/white		BsaI	CTTG-GTTT		BpiI	TGCC-GCAA
	Cas9		TaU6		A		2		EC70203	209464		Amp	Blue/white		BsaI	CTTG-GTTT		BpiI	GCAA-ACTA
	Cas9		TaU6		A		3		EC70204	209465		Amp	Blue/white		BsaI	CTTG-GTTT		BpiI	ACTA-TTAC
	Cas9		TaU6		A		4		EC70205	209466		Amp	Blue/white		BsaI	CTTG-GTTT		BpiI	TTAC-CAGA
	Cas9		TaU6		A		5		EC70206	209467		Amp	Blue/white		BsaI	CTTG-GTTT		BpiI	CAGA-TGTG
	Cas9		TaU6		A		6		EC70207	209468		Amp	Blue/white		BsaI	CTTG-GTTT		BpiI	TGTG-GAGC
	Cas9		TaU6		A		7		EC70208	209469		Amp	Blue/white		BsaI	CTTG-GTTT		BpiI	GAGC-TGCC
	Cas12a		HvU3		V2		1		EC67904	209470		Amp	Blue/white		BsaI	AGAT-GGCC		BpiI	TGCC-GCAA
	Cas12a		HvU3		V2		2		EC67845	209471		Amp	Blue/white		BsaI	AGAT-GGCC		BpiI	GCAA-ACTA
	Cas12a		HvU3		V2		3		EC67846	209472		Amp	Blue/white		BsaI	AGAT-GGCC		BpiI	ACTA-TTAC
	Cas12a		HvU3		V2		4		EC67847	209473		Amp	Blue/white		BsaI	AGAT-GGCC		BpiI	TTAC-CAGA
	Cas12a		HvU3		V2		5		EC67848	209474		Amp	Blue/white		BsaI	AGAT-GGCC		BpiI	CAGA-TGTG
	Cas12a		HvU3		V2		6		EC67849	209475		Amp	Blue/white		BsaI	AGAT-GGCC		BpiI	TGTG-GAGC
	Cas12a		HvU3		V2		7		EC67850	209476		Amp	Blue/white		BsaI	AGAT-GGCC		BpiI	GAGC-TGCC
	Cas12a		TaU3		V2		1		EC70209	209477		Amp	Blue/white		BsaI	AGAT-GGCC		BpiI	TGCC-GCAA
	Cas12a		TaU3		V2		2		EC70210	209478		Amp	Blue/white		BsaI	AGAT-GGCC		BpiI	GCAA-ACTA
	Cas12a		TaU3		V2		3		EC70121	209479		Amp	Blue/white		BsaI	AGAT-GGCC		BpiI	ACTA-TTAC
	Cas12a		TaU3		V2		4		EC70122	209480		Amp	Blue/white		BsaI	AGAT-GGCC		BpiI	TTAC-CAGA
	Cas12a		TaU3		V2		5		EC70123	209481		Amp	Blue/white		BsaI	AGAT-GGCC		BpiI	CAGA-TGTG
	Cas12a		TaU3		V2		6		EC70124	209482		Amp	Blue/white		BsaI	AGAT-GGCC		BpiI	TGTG-GAGC
	Cas12a		TaU3		V2		7		EC70211	209483		Amp	Blue/white		BsaI	AGAT-GGCC		BpiI	GAGC-TGCC
	Cas12a		TaU6		V2		1		EC70212	209484		Amp	Blue/white		BsaI	AGAT-GGCC		BpiI	TGCC-GCAA
	Cas12a		TaU6		V2		2		EC70213	209485		Amp	Blue/white		BsaI	AGAT-GGCC		BpiI	GCAA-ACTA
	Cas12a		TaU6		V2		3		EC70125	209486		Amp	Blue/white		BsaI	AGAT-GGCC		BpiI	ACTA-TTAC
	Cas12a		TaU6		V2		4		EC70126	209487		Amp	Blue/white		BsaI	AGAT-GGCC		BpiI	TTAC-CAGA
	Cas12a		TaU6		V2		5		EC70127	209488		Amp	Blue/white		BsaI	AGAT-GGCC		BpiI	CAGA-TGTG
	Cas12a		TaU6		V2		6		EC70128	209489		Amp	Blue/white		BsaI	AGAT-GGCC		BpiI	TGTG-GAGC
	Cas12a		TaU6		V2		7		EC70214	209490		Amp	Blue/white		BsaI	AGAT-GGCC		BpiI	GAGC-TGCC
	Cas12a		HvU3		V3		1		EC67897	209491		Amp	Blue/white		BsaI	AGAT-TAAT		BpiI	TGCC-GCAA
	Cas12a		HvU3		V3		2		EC67898	209492		Amp	Blue/white		BsaI	AGAT-TAAT		BpiI	GCAA-ACTA
	Cas12a		HvU3		V3		3		EC67899	209493		Amp	Blue/white		BsaI	AGAT-TAAT		BpiI	ACTA-TTAC
	Cas12a		HvU3		V3		4		EC67900	209494		Amp	Blue/white		BsaI	AGAT-TAAT		BpiI	TTAC-CAGA
	Cas12a		HvU3		V3		5		EC67901	209495		Amp	Blue/white		BsaI	AGAT-TAAT		BpiI	CAGA-TGTG
	Cas12a		HvU3		V3		6		EC67902	209496		Amp	Blue/white		BsaI	AGAT-TAAT		BpiI	TGTG-GAGC
	Cas12a		HvU3		V3		7		EC67903	209497		Amp	Blue/white		BsaI	AGAT-TAAT		BpiI	GAGC-TGCC
	Cas12a		TaU3		V3		1		EC67891	209498		Amp	Blue/white		BsaI	AGAT-TAAT		BpiI	TGCC-GCAA
	Cas12a		TaU3		V3		2		EC67892	209499		Amp	Blue/white		BsaI	AGAT-TAAT		BpiI	GCAA-ACTA
	Cas12a		TaU3		V3		3		EC70129	209500		Amp	Blue/white		BsaI	AGAT-TAAT		BpiI	ACTA-TTAC
	Cas12a		TaU3		V3		4		EC70130	209501		Amp	Blue/white		BsaI	AGAT-TAAT		BpiI	TTAC-CAGA
	Cas12a		TaU3		V3		5		EC70131	209502		Amp	Blue/white		BsaI	AGAT-TAAT		BpiI	CAGA-TGTG
	Cas12a		TaU3		V3		6		EC70132	209503		Amp	Blue/white		BsaI	AGAT-TAAT		BpiI	TGTG-GAGC
	Cas12a		TaU3		V3		7		EC67893	209504		Amp	Blue/white		BsaI	AGAT-TAAT		BpiI	GAGC-TGCC
	Cas12a		TaU6		V3		1		EC67894	209505		Amp	Blue/white		BsaI	AGAT-TAAT		BpiI	TGCC-GCAA
	Cas12a		TaU6		V3		2		EC67895	209506		Amp	Blue/white		BsaI	AGAT-TAAT		BpiI	GCAA-ACTA
	Cas12a		TaU6		V3		3		EC70133	209507		Amp	Blue/white		BsaI	AGAT-TAAT		BpiI	ACTA-TTAC
	Cas12a		TaU6		V3		4		EC70134	209508		Amp	Blue/white		BsaI	AGAT-TAAT		BpiI	TTAC-CAGA
	Cas12a		TaU6		V3		5		EC70135	209509		Amp	Blue/white		BsaI	AGAT-TAAT		BpiI	CAGA-TGTG
	Cas12a		TaU6		V3		6		EC70136	209510		Amp	Blue/white		BsaI	AGAT-TAAT		BpiI	TGTG-GAGC
	Cas12a		TaU6		V3		7		EC67896	209511		Amp	Blue/white		BsaI	AGAT-TAAT		BpiI	GAGC-TGCC

## Sheet: Level M
	Level M accepters
						Selection			Clone in			Clone out
	Position	Plasmid		AddGene#		Antibiotic	Colour		Enzyme	Overhangs		Enzyme	Overhangs
	M1	pAGM8031		48037		Spec	Blue/white		BpiI	TGCC-GGGA		BsaI	TGCC-Right ovehang depends on end linker used
	M2	pAGM8043		48038		Spec	Blue/white		BpiI	GCAA-GGGA		BsaI	GCAA-Right ovehang depends on end linker used
	M3	pAGM8055		48039		Spec	Blue/white		BpiI	ACTA-GGGA		BsaI	ACTA-Right ovehang depends on end linker used
	M4	pAGM8067		48040		Spec	Blue/white		BpiI	TTAC-GGGA		BsaI	TTAC-Right ovehang depends on end linker used
	M5	pAGM8079		48041		Spec	Blue/white		BpiI	CAGA-GGGA		BsaI	CAGA-Right ovehang depends on end linker used
	M6	pAGM8081		48042		Spec	Blue/white		BpiI	TGTG-GGGA		BsaI	TGTG-Right ovehang depends on end linker used
	M7	pAGM8093		48043		Spec	Blue/white		BpiI	GAGC-GGGA		BsaI	GAGC-Right ovehang depends on end linker used
	Level M end linkers
										Clone in			Clone out
	Link to level 1 position			Plasmid		Addgene#		Selection		Enzyme	Overhangs		Enzyme	Overhangs
	1			PICH50872		48044		Amp		BpiI	GCAA-GGGA		BsaI	Left overhang depends on level M accepter used - GCAA
	2			PICH50881		48045		Amp		BpiI	ACTA-GGGA		BsaI	Left overhang depends on level M accepter used - ACTA
	3			PICH50892		48046		Amp		BpiI	TTAC-GGGA		BsaI	Left overhang depends on level M accepter used - TTAC
	4			PICH50900		48047		Amp		BpiI	CAGA-GGGA		BsaI	Left overhang depends on level M accepter used - CAGA
	5			PICH50914		48048		Amp		BpiI	TGTG-GGGA		BsaI	Left overhang depends on level M accepter used - TGTG
	6			PICH50927		48049		Amp		BpiI	GAGC-GGGA		BsaI	Left overhang depends on level M accepter used - GAGC
	7			PICH50932		48050		Amp		BpiI	TGCC-GGGA		BsaI	Left overhang depends on level M accepter used - TGCC

## Sheet: Level 2
	Level 2 accepters
											Clone in
	Species	GRF-GIF	Nuclease		Plasmid	AddGene#		Selection			Enzyme	Overhangs
								Antibiotic	Colour
	Wheat	Yes	Cas12		EC67841	209512		Kan	Red/white		BsaI	TGCC-GGGA
	Wheat	No	Cas12		EC67843	209513		Kan	Red/white		BsaI	TGCC-GGGA
	Wheat	No	Cas9		EC67844	209514		Kan	Red/white		BsaI	TGCC-GGGA
	Wheat	Yes	Cas9		EC70364	209515		Kan	Red/white		BsaI	TGCC-GGGA
	Wheat	GR-GRF-GIF	Cas9		EC67907	211794		Kan	Red/white		BsaI	TGCC-GGGA
	Wheat	GR-GRF-GIF	Cas12		EC67908	211795		Kan	Red/white		BsaI	TGCC-GGGA
	Barley	No	Cas12		EC67842	209516		Kan	Red/white		BsaI	TGCC-GGGA
	Barley	No	Cas9		EC64420	209517		Kan	Red/white		BsaI	TGCC-GGGA
	Barley	No	Cas9 +Cas12		EC64434	209518		Kan	Red/white		BsaI	TGCC-GGGA
	Level 2 end linkers
	Plasmid		AddGene#		Selection		Enzyme to release linker			Overhangs
	PICH41722		48016		Spec		BpIi			GCAA-GGGA
	PICH41744		48017		Spec		BpIi			ACTA-GGGA
	PICH41766		48018		Spec		BpIi			TTAC-GGGA
	PICH41780		48019		Spec		BpIi			CAGA-GGGA
	PICH41800		48020		Spec		BpIi			TGTG-GGGA
	PICH41822		48021		Spec		BpIi			GAGC-GGGA
	PICH50866		48022		Spec		BpIi			TGCC-GGGA

## Sheet: Vector choices
										Level M
			Level 1							M1		M2		M3		M4		M5		M6		M7			Level 2
			Positions 1 to 7							PAGM8031		PAGM8043		PAGM8055		PAGM8067		PAGM8079		PAGM8081		PAGM8093
Guides*	Stages									M1 end		M2 end		M3 end		M4 end		M5 end		M6 end		M7 end
			L1P1	L1P2	L1P3	L1P4	L1P5	L1P6	L1P7	linker	Guides	linker	Guides	linker	Guides	linker	Guides	linker	Guides	linker	Guides	linker	Guides		ELE
1	L1-L2		1																						PICH41722
2	L1-L2		1	2																					PICH41744
3	L1-L2		1	2	3																				PICH41766
4	L1-L2		1	2	3	4																			PICH41780
5	L1-LM-L2		1	2	3	4	5			PICH50900	1,2,3,4							PICH50914	5						PICH41800
6	L1-LM-L2		1	2	3	4	5	6		PICH50900	1,2,3,4							PICH50927	5,6						PICH41822
7	L1-LM-L2		1	2	3	4	5	6	7	PICH50900	1,2,3,4							PICH50932	5,6,7						PICH50866
8	L1-LM-L2		1,8	2	3	4	5	6	7	PICH50900	1,2,3,4							PICH50872	5,6,7,8						PICH41722
9	L1-LM-L2		1,8	2,9	3	4	5	6	7	PICH50900	1,2,3,4	PICH50881	9					PICH50872	5,6,7,8						PICH41744
10	L1-LM-L2		1,8	2,9	3,10	4	5	6	7	PICH50900	1,2,3,4	PICH50892	9,10					PICH50872	5,6,7,8						PICH41766
11	L1-LM-L2		1,8	2,9	3,10	4,11	5	6	7	PICH50900	1,2,3,4	PICH50900	9,10,11					PICH50872	5,6,7,8						PICH41780
12	L1-LM-L2		1,8	2,9	3,10	4,11	5,12	6	7	PICH50900	1,2,3,4	PICH50914	9,10,11,12					PICH50872	5,6,7,8						PICH41800
13	L1-LM-L2		1,8	2,9	3,10	4,11	5,12	6,13	7	PICH50900	1,2,3,4	PICH50914	9,10,11,12					PICH50872	5,6,7,8	PICH50927	13				PICH41822
14	L1-LM-L2		1,8	2,9	3,10	4,11	5,12	6,13	7,14	PICH50900	1,2,3,4	PICH50914	9,10,11,12					PICH50872	5,6,7,8	PICH50932	13,14				PICH50866
15	L1-LM-L2		1,8,15	2,9	3,10	4,11	5,12	6,13	7,14	PICH50900	1,2,3,4	PICH50914	9,10,11,12					PICH50872	5,6,7,8	PICH50872	13,14,15				PICH41722
16	L1-LM-L2		1,8,15	2,9,16	3,10	4,11	5,12	6,13	7,14	PICH50900	1,2,3,4	PICH50914	9,10,11,12					PICH50872	5,6,7,8	PICH50881	13,14,15,16				PICH41744
17	L1-LM-L2		1,8,15	2,9,16	3,10,17	4,11	5,12	6,13	7,14	PICH50900	1,2,3,4	PICH50914	9,10,11,12	PICH50892	17			PICH50872	5,6,7,8	PICH50881	13,14,15,16				PICH41766
18	L1-LM-L2		1,8,15	2,9,16	3,10,17	4,11,18	5,12	6,13	7,14	PICH50900	1,2,3,4	PICH50914	9,10,11,12	PICH50900	17,18			PICH50872	5,6,7,8	PICH50881	13,14,15,16				PICH41780
19	L1-LM-L2		1,8,15	2,9,16	3,10,17	4,11,18	5,12,19	6,13	7,14	PICH50900	1,2,3,4	PICH50914	9,10,11,12	PICH50914	17,18,19			PICH50872	5,6,7,8	PICH50881	13,14,15,16				PICH41800
20	L1-LM-L2		1,8,15	2,9,16	3,10,17	4,11,18	5,12,19	6,13,20	7,14	PICH50900	1,2,3,4	PICH50914	9,10,11,12	PICH50927	17,18,19,20			PICH50872	5,6,7,8	PICH50881	13,14,15,16				PICH41822
21	L1-LM-L2		1,8,15	2,9,16	3,10,17	4,11,18	5,12,19	6,13,20	7,14,21	PICH50900	1,2,3,4	PICH50914	9,10,11,12	PICH50927	17,18,19,20			PICH50872	5,6,7,8	PICH50881	13,14,15,16	PICH50932	21		PICH50866
22	L1-LM-L2		1,8,15,22	2,9,16	3,10,17	4,11,18	5,12,19	6,13,20	7,14,21	PICH50900	1,2,3,4	PICH50914	9,10,11,12	PICH50927	17,18,19,20			PICH50872	5,6,7,8	PICH50881	13,14,15,16	PICH50872	21,22		PICH41722
23	L1-LM-L2		1,8,15,22	2,9,16,23	3,10,17	4,11,18	5,12,19	6,13,20	7,14,21	PICH50900	1,2,3,4	PICH50914	9,10,11,12	PICH50927	17,18,19,20			PICH50872	5,6,7,8	PICH50881	13,14,15,16	PICH50881	21,22,23		PICH41744
24	L1-LM-L2		1,8,15,22	2,9,16,23	3,10,17,24	4,11,18	5,12,19	6,13,20	7,14,21	PICH50900	1,2,3,4	PICH50914	9,10,11,12	PICH50927	17,18,19,20			PICH50872	5,6,7,8	PICH50881	13,14,15,16	PICH50892	21,22,23,24		PICH41766
	* Number of guides in final construct. Guide order in final construct will be sequential ie 1,2,3,4,5 etc.
	Sequential order of level M accepters relative to guide order:
			Order	Guides
	PAGM8031 (M1)			1 to 4
	PAGM8079 (M5)			5 to 8
	PAGM8043 (M2)			9 to 12
	PAGM8081 (M6)			13 to 16
	PAGM8055 (M3)			17 to 20
	PAGM8093 (M7)			21 to 24
