# Supplementary material for: An optimised CRISPR Cas9 and Cas12a mutagenesis toolkit for Barley and Wheat
Source: Plant Methods. 2024 Aug 13;20:123. doi: 10.1186/s13007-024-01234-y (PMC11321142; doi:10.1186/s13007-024-01234-y)
Supplement: Supplementary file 23 — Additional files 23–62: Constructs used in this study, itemised in additional file 21. [file 13007_2024_1234_MOESM23_ESM.xlsx]

## Sheet: Constructs
	File		Description
	22		HsCas9 construct targeting chr7Hg0693091
	23		HsCas9 construct targeting chr5Hg0460461
	24		HsCas9 construct targeting chr2Hg0110011
	25		HsCas9 construct targeting chr5Hg0454731
	26		HsCas9 construct targeting chr4Hg0361381
	27		AtCas9&1int Cas9 construct targeting chr7Hg0693091
	28		AtCas9&1int Cas9 construct targeting chr5Hg0460461
	29		AtCas9&1int Cas9 construct targeting chr2Hg0110011
	30		AtCas9&1int Cas9 construct targeting chr5Hg0454731
	31		AtCas9&1int Cas9 construct targeting chr4Hg0361381
	32		ZmCas9+13int Cas9 construct targeting chr7Hg0693091
	33		ZmCas9+13int Cas9 construct targeting chr5Hg0460461
	34		ZmCas9+13int Cas9 construct targeting chr2Hg0110011
	35		ZmCas9+13int Cas9 construct targeting chr5Hg0454731
	36		ZmCas9+13int Cas9 construct targeting chr4Hg0361381
	37		Cas9 architecture A targeting chr4Hg0361951, chr1Hg0094731 & chr3Hg0294981
	38		Cas9 architecture B construct targeting chr4Hg0361951, chr1Hg0094731 & chr3Hg0294981
	39		Cas9 architecture C targeting chr4Hg0361951, chr1Hg0094731 & chr3Hg0294981
	40		OsCas12a construct targeting chr6Hg0653951, chr7Hg0684671 and chr2Hg0138701
	41		HsCas12a construct targeting chr6Hg0653951, chr7Hg0684671 and chr2Hg0138701
	42		ttAtCas12a construct targeting chr6Hg0653951, chr7Hg0684671 and chr2Hg0138701
	43		ttHsCas12a construct targeting chr6Hg0653951, chr7Hg0684671 and chr2Hg0138701
	44		ttAtCas12a+8int construct targeting chr6Hg0653951, chr7Hg0684671 and chr2Hg0138701 (V2 guide array)
	45		ttHsCas12a/V2 construct targeting TaGW2 & TaGW7
	46		ttAtCas12a/V2 construct targeting TaGW2 & TaGW7
	47		ttAtCas12a/V3 construct targeting TaGW2 & TaGW7
	48		Dual Cas9 & Cas12a construct # 1 targeting chr5Hg0454731 & chr4Hg0361381
	49		Dual Cas9 & Cas12a construct #2 targeting chr6Hg0674791 & chr6Hg0674101
	50		Dual Cas9 & Cas12a construct #3 targeting chr7Hg0693091, chr2Hg0110011 & chr5Hg0460461
	51		Dual Cas9 & Cas12a construct # 4 targeting chr1Hg0000251, chr5Hg0508401, chrHg0829711 & chr3Hg0346691
	52		ZmCas9+13int Cas9 construct targeting wheat RLK copies TraesCS7A02G264400, TraesCS7B02G162500, TraesCS7D02G265400
	53		Construct to test wheat transformation efficiency with GR-GRF-GIF fusion
	54		Construct to test wheat transformation efficiency with GRF-GIF-GR fusion
	55		AtCas12a construct targeting chr6Hg0653951, chr7Hg0684671 and chr2Hg0138701
	56		ttAtCas12a+1int construct targeting chr6Hg0653951, chr7Hg0684671 and chr2Hg0138701
	57		ttAtCas12a+S1int construct targeting chr6Hg0653951, chr7Hg0684671 and chr2Hg0138701
	58		ttAtCas12a+S2int construct targeting chr6Hg0653951, chr7Hg0684671 and chr2Hg0138701
	59		ttAtCas12a+S3int construct targeting chr6Hg0653951, chr7Hg0684671 and chr2Hg0138701
	60		AtCas12a+8int construct targeting chr6Hg0653951, chr7Hg0684671 and chr2Hg0138701
	61		ttAtCas12a+8int construct targeting chr6Hg0653951, chr7Hg0684671 and chr2Hg0138701 (V3 guide array)

## Sheet: Guides
		Gene			Species			Cas9				Cas12a
		chr7Hg0693091			Barley			GTTGAACGCATTCTTCCGGG
								ATGCATATTGAGGACGAGCA
								TGACCGACAAGATCGACCAA
								CCAGGGACAGCATCTCACGG
		chr5Hg0460461			Barley			GAGTGTGATGATCTAATGAG
								GTTGAGCGATGAGGAGATGG
								AACCGCCAGCGCCATCATGT
								CAAGCTCCGGAAGGAGAATG
		chr2Hg0110011			Barley			GCATTCCCCTTGGATTTCCC
								GTGCCGTCGGAAGCTCAACG
								GCTGGCGGTGGACTCGTAGC
								GGTGATCATCAACGGTGAGC
		chr5Hg045473			Barley			GTTGTTAAGGTCCTTGAAGA
								GGTTGTTGGATTATGACAAG
								AGGTTCATGCGAGTACCCAA
								ACCCGGTATGTGCAGTACGG
		chr4Hg0361381			Barley			GAATGGAGAATTTGTCAGGG
								ATACCAATGATACCCTGCAA
								CATGCAATGCGTATTAAGGA
								GAGCAAGAAGAGTATTTTGG
		chr4Hg0361951			Barley			GGAGGTGGACGAGCTGCTGG
								GGAGGAGGTGGACGAGCTGC
								AGCAGCTCGAGATGGCCATG
								AGTGGACGGTGTCCGTGGCG
		chr1Hg0094731			Barley			GTGGACGCAGTACGCCGCGT
								GAGGCGCTGGGTCAGCGCGG
								CTGTTGCGGAGGCCGCGGCG
								CGTCCAGGCGGGCGACTACG
		chr3Hg0294981			Barley			GAGCGCGTCGGTGAAGTGAA
								GCTGAAGTCGATGACGTGAA
								TCACCTCCTCATGAGCTGCG
								GGCACGCCTCGTAGAAGTGG
		chr6Hg0653951			Barley							ATTCATATAAGCTTGTACTACTT
		chr7Hg0684671			Barley							GGAACTATTTCAGTCAATCATCG
		chr2Hg0138701			Barley							TTCTGACCTGATGTGGAGTTCTG
		TaGW2			Wheat							TAGAGGAGGAGCTGCAACGAATG
		TaGW7			Wheat							CGGGGACGGCCTTGGTGGTCCTG
												GAGAGCAGCAATGGCCTTGGCGA
		chr5Hg0454731			Barley							ACTGCTCATCCCAAGGTTGATCC
												AGATGAAATGTTCACCTTTGGGT
												CGATCACAGAGAATTATTCCATA
												GTCGAAACAACAAAGGCAGGTCC
		chr4Hg0361381			Barley			GAATGGAGAATTTGTCAGGG
								ATACCAATGATACCCTGCAA
								CATGCAATGCGTATTAAGGA
								GAGCAAGAAGAGTATTTTGG
		chr6Hg0674791			Barley			TGTACCATCATTGCATCAGA
								CAGTTTGTAACAGAGATGAT
								GCTATGTGAGAAGTTGGACA
								AACATTGGATGTCATTGGGA
		chr6Hg0674101			Barley							GAAACGCTTCAGACCGGCTCTGC
												ATTCATTATCTTACGATAATGGA
												TGCTTCCCGCAGTGTTACATACA
												CATATGGGTATTTCCCATGTTGG
		chr7Hg0693091			Barley			GTTGAACGCATTCTTCCGGG
								ATGCATATTGAGGACGAGCA
												CTATCATCTGTAAGATGTTCATA
												GACCGCCGTGAGATGCTGTCCCT
		chr2Hg0110011			Barley			GCATTCCCCTTGGATTTCCC
								GTGCCGTCGGAAGCTCAACG
								GCTGGCGGTGGACTCGTAGC
								GGTGATCATCAACGGTGAGC
		chr5Hg0460461			Barley							CAGGGACGGCATTTCACGGCGCT
												GCGAGGTGGTAGATAGCCCACAT
												GCTCACTGCCACATTCTCCTTCC
												CTTTCGCTCACTGCCACATTCTC
		chr1Hg0000251			Barley			TTTTGATAGAGAGCTGACTT
								TCAAGCTCTGCACTCATCCG
								GCACCAGTTGATGAGATCGG
								GAGAGCGCCAAATAGGGGAT
		chr5Hg0508401			Barley			GCGCCGGTCGATGAGATCGG
												ATCCGGGAGCTGCAAAGGCAACT
												ATCAGTAAATTTGAAGGTTGAGT
												CGCCGGTCGATGAGATCGGTGGA
		chrHg0829711			Barley							CTTTGAGAATTGGGGATGCATCA
												TGGACACCATCTTCACATTAAGT
								GCAACCGATGTGATCTGACA
								CTCTGAATGATGCCTCCCAA
		chr3Hg0346691			Barley			GAAGAAGCCCACCCATCACA
												ATGTGCGTAGAGAAGCGAGTCGC
												TTGAATCCACTTTCACATTCAGT
												ACATTCAGTGATCAGCTCCTGCG
		RLK			Wheat			ATGTAGGTGACGTTCTGGT
								GTGCTCGGCAAGTACAACCC
								GGCAGGGGAAGGGGACGTTG
								GTGAGGTTGTTGAATTGGT

## Sheet: Primers
					PCR for Sanger sequencing
	Gene				Forward						Reverse
	chr7Hg0693091				TATTTACGTGCGCTCTTGAAACC						TCTCATCTCGAAGCTTGGCAAG
	chr5Hg0460461				ATTAGTTTATGTAACGAGTAATAGTTAGTCAGCTCAC						CAACAAACTTACATCCCATCTGTCA
	chr2Hg0110011				CACCGAGATCAAGAAAGTAAGAAATTAAG						GTAGAAGCCAGGGTCGGTGT
	chr4Hg0361951				TTCCCAACCCTGGATCCAAAT						GTATCTGCTTCACCAGCGCCT
	chr1Hg0094731				AAATACGACCCCAAAGCGTG						CGGTCGCAGCCATCAAA
	chr3Hg0294981				AATGGGCACGTTCCCTTTC						TCGGTGAACCTGTCGAGGAA
	TaGW2 _A				AATTCGTGTCAAATTCCTTCAAGTG						GCCTCTGCACCCTCTGACA
	TaGW2 _B				GATGTTGTTCAGATGGCAATCTAAAAGTT						ATCTGGTGAACTCTCCACAGCACA
	TaGW2 _D				GCATGTACTTTGATTGTTTGCATGA						ATCCATCAACTGCACGGCAA
	TaGW7_A				CAAGGAGAGGACCTGACCTTTT						GGGGTTCTTGGCCTCACCTT
	TaGW7_B				GGAGATGACAGGTTAACAGTTGAATATA						GAGTCTTGAGGCTTCAGAGCGTCT
	TaGW7_D				GATTCCACCATCTGGACTAAATCAAA						GGGGAGTCTTGAGGCTTCAGG
	chr5Hg0454731				TGGATGTTACTTATGGATTTGGGACA						AAGGCCAGATTGTGAAGAATGTAAAAC
	chr4Hg0361381				TATTTAGGAACGGAGGAAGTAGCATGC						AAACACCCTTCAGGTCTCCAATCT
	chr6Hg0674791				GAATCGGAGGGAGTAGTTAATTTTAAGC						TTCCAAGTTGGTATAGGAGAAGTGCT
					ATCAAGAGATGCATACGATTCAGAAATA						CGCATTTCTGCTTCTCGTAGTG
	chr6Hg0674101				GGCTTCAGAAACGAGTAGCATGAT						ATTCATGTATTCCTCATGAAACTGCAG
	chr7Hg0693091				TATTTACGTGCGCTCTTGAAACC						TCTCATCTCGAAGCTTGGCAAG
	chr2Hg0110011				CACCGAGATCAAGAAAGTAAGAAATTAAG						GTAGAAGCCAGGGTCGGTGT
	chr5Hg0460461				ATTAGTTTATGTAACGAGTAATAGTTAGTCAGCTCAC						CAACAAACTTACATCCCATCTGTCA
	chr1Hg0000251				TTGTTAAGACGTTCTCGAGACCCTAC						ATAGTTGAGAATGTAGGCAGAAATGACA
	chr5Hg0508401				AGTCGTCCTCCTCCTCATCAT						GACTGAACATATCGATTGGCGTAGG
	chrHg0829711				CCGTTGCAGAGAATACAATGGA						GAATCTCTCCTGCGACATCAAATATC
	chr3Hg0346691				CATCACCGCTGACTATTTCCAA						GATTGTTCCTTCTATCTCCATGATCTTTATC
					ACACAAGCTCAAGTTCTTAGTAGTATTAACTTTG						TTTCACCGACTTCATCGACC
	TraesCS7A02G264400				CCGTGGCCTAACTGCCGAT						CATCATAACCCACAAACATTAATATAGCTCGAT
	TraesCS7B02G162500				CGTGGCCTAACTGCCGAC						ACACCGCACTTCTCTAGAGCAATG
	TraesCS7D02G265400				GTCAGCGTCTTCTCCCCTC						CTGGTGCCCATTTTATAACTTCGTT
					PCR for Illumina sequencing
					Forward						Reverse
	chr2Hg0138701		Round 1		TGAATCGGTGTAAATTGGCTGAATC						AGCACGGGTCTACTCCATTCCAT
			Round 2		TCGTCGGCAGCGTCAGATGTGTATAAGAGACAGTGAATCGGTGTAAATTGGCTGAATC						GTCTCGTGGGCTCGGAGATGTGTATAAGAGACAGAGCACGGGTCTACTCCATTCCAT
	chr7Hg0684671		Round 1		AGTTTAATGAGTGTTTTAGGTGGGATTCTA						GTGTTCCTGAACAGGTCAGACAGA
			Round 2		TCGTCGGCAGCGTCAGATGTGTATAAGAGACAGAGTTTAATGAGTGTTTTAGGTGGGATTCTA						GTCTCGTGGGCTCGGAGATGTGTATAAGAGACAGGTGTTCCTGAACAGGTCAGACAGA
	chr6Hg0653951		Round 1		GTGACATGCGCAATCAGCA						TTGATATGTAGGACAAGAAACTTGCATGA
			Round 2		TCGTCGGCAGCGTCAGATGTGTATAAGAGACAGGTGACATGCGCAATCAGCA						GTCTCGTGGGCTCGGAGATGTGTATAAGAGACAGTTGATATGTAGGACAAGAAACTTGCATGA
